# Supplementary material for: The spatial distribution of eye movements predicts the (false) recognition of emotional facial expressions
Source: PLoS One. 2021 Jan 26;16(1):e0245777. doi: 10.1371/journal.pone.0245777 (PMC7837501; doi:10.1371/journal.pone.0245777)
Supplement: S2 Fig — For each expression (top left), the top, middle and bottom parts were isolated (top right) and superimposed on the neutral expression of the same person to obtain a full expression (bottom left). Partial expressions were created either by removing one part from the full expression (bottom right, first row) or by superimposing only one part on the neutral face (bottom right, second row). (ZIP) [file pone.0245777.s002.zip]

Archive with 5 entries (5 files):
- S2_Fig (anger partial).tif
- S2_Fig (disgust partial).tif
- S2_Fig (fear partial).tif
- S2_Fig (happiness partial).tif
- S2_Fig (sadness partial).tif
