# Supplementary material for: The spatial distribution of eye movements predicts the (false) recognition of emotional facial expressions
Source: PLoS One. 2021 Jan 26;16(1):e0245777. doi: 10.1371/journal.pone.0245777 (PMC7837501; doi:10.1371/journal.pone.0245777)
Supplement: S6 Fig — A) The percentage of time each emotion was perceived according to the emotion and the facial region that was removed. B) The percentage of time each emotion was perceived, according to the emotion and the facial region that was displayed alone. Error bars are SE. For the statistical comparison of correct responses in the different conditions, see Fig 4 in the manuscript. (ZIP) [file pone.0245777.s006.zip]

Archive with 2 entries (2 files):
- S6A_Fig.tif
- S6B_Fig.tif
