# Supplementary material for: The spatial distribution of eye movements predicts the (false) recognition of emotional facial expressions
Source: PLoS One. 2021 Jan 26;16(1):e0245777. doi: 10.1371/journal.pone.0245777 (PMC7837501; doi:10.1371/journal.pone.0245777)
Supplement: S1 Table — (ZIP) [file pone.0245777.s007.zip]

Archive with 5 entries (5 files):
- S1_Table (anger).tif
- S1_Table (disgust).tif
- S1_Table (fear).tif
- S1_Table (happiness).tif
- S1_Table (sadness).tif
